# Supplementary material for: Impact of intercropping grass on the soil rhizosphere microbial community and soil ecosystem function in a walnut orchard
Source: Front Microbiol. 2023 Mar 14;14:1137590. doi: 10.3389/fmicb.2023.1137590 (PMC10046309; doi:10.3389/fmicb.2023.1137590)
Supplement: Supplementary Table 1 — Soil bacterial communities in different treatments. [file Table_1.XLSX]

## Sheet: Sheet1
Table S1. The soil bacterial communities in different treatment.
Taxonomy	CT1	CT2	CT3	Lp1	Lp2	Lp3	Vv1	Vv2	Vv3
Chlamydiae_bacterium	233	269	138	70	113	64	115	106	247
Klebsiella_pneumoniae	0	7	0	141	36	116	0	767	3
Pseudomonas_sp.	180	148	147	71	95	89	98	45	137
Chlamydiales_bacterium	170	87	117	63	49	50	139	71	172
Sphingomonas_sp.	50	66	72	92	120	44	158	124	159
Sphingobium_sp.	96	175	247	68	37	112	11	25	23
Lysobacter_sp.	93	63	48	73	71	74	219	96	52
Bradyrhizobium_sp.	35	74	40	102	67	62	94	5	82
Cupriavidus_necator	161	72	98	31	29	37	50	32	31
Providencia_sp.	0	0	12	172	32	124	4	142	31
Providencia_thailandensis	0	6	12	328	9	14	0	86	31
Candidatus_Nomurabacteria	69	130	49	37	79	50	17	36	0
Klebsiella_sp.	0	0	5	39	17	41	4	326	8
Rhizobium_sp.	11	37	86	57	49	64	40	44	46
Bacillus_sp.	26	10	2	79	124	136	30	10	6
Pseudomonas_fluorescens	292	32	12	8	11	0	9	5	11
Opitutus_sp.	39	79	72	60	28	39	10	19	23
Flavobacterium_sp.	70	27	26	13	4	21	98	58	43
Candidatus_Uhrbacteria	55	35	31	26	19	36	27	52	0
Brevundimonas_sp.	0	10	0	47	101	69	46	6	0
Mesorhizobium_sp.	48	30	21	16	28	51	51	3	25
Legionella_sp.	23	5	21	46	24	30	38	37	32
Parcubacteria_bacterium	43	104	35	18	21	8	9	15	0
Stenotrophomonas_sp.	0	0	5	11	30	34	54	1	117
Variovorax_paradoxus	0	0	24	34	14	6	42	57	55
Candidatus_Adlerbacteria	33	69	11	26	30	19	30	3	5
Sphingomonas_kyeonggiensis	12	7	43	25	33	26	26	17	35
Aquicella_sp.	42	42	43	0	6	4	42	14	30
Klebsiella_quasipneumoniae	0	0	8	18	46	28	0	123	0
Pseudomonas_putida	2	28	30	6	37	15	24	40	30
bacterium_enrichment	27	0	14	20	13	51	13	47	21
Candidatus_Zambryskibacteria	9	59	5	19	18	55	16	1	4
Pseudomonas_aeruginosa	45	20	7	2	30	17	24	1	35
Acidobacteria_bacterium	0	4	17	65	35	51	2	4	0
Variovorax_sp.	0	7	34	30	8	1	15	11	62
Arthrobacter_russicus	0	4	0	9	27	1	27	53	39
Parcubacteria_group	27	27	55	6	13	18	6	7	0
Rhabdochlamydiaceae_bacterium	25	41	7	25	3	38	0	3	0
Caulobacter_sp.	41	0	13	15	15	10	16	14	18
Klebsiella_variicola	0	0	0	10	0	25	0	98	0
Streptomyces_sp.	4	6	34	5	22	22	35	1	0
Nordella_oligomobilis	39	22	0	8	9	27	18	1	4
Verrucomicrobia_bacterium	20	0	6	7	28	7	28	20	8
Nocardioides_sp.	0	21	0	6	21	22	25	20	9
actinobacterium_WWH12	0	15	36	16	18	14	4	1	17
Candidatus_Berkelbacteria	25	8	0	34	23	24	0	5	0
Pontibacter_sp.	0	0	0	2	0	22	66	20	0
candidate_division	32	35	0	8	0	5	12	10	8
Proteus_mirabilis	0	0	19	28	10	5	0	37	10
Ramlibacter_sp.	0	4	6	21	29	15	18	1	14
Candidatus_Woesebacteria	45	11	18	0	26	0	1	3	0
Pseudomonas_alcaligenes	17	36	14	11	6	11	0	7	0
Pseudoduganella_sp.	0	11	10	0	40	5	12	8	15
Ralstonia_pickettii	28	5	17	2	3	16	26	0	4
hydrothermal_vent	0	4	0	7	18	13	6	9	43
Stenotrophomonas_maltophilia	0	0	9	0	0	0	38	0	53
Caenimonas_sp.	6	26	16	10	5	11	22	0	2
Pseudomonas_umsongensis	5	27	22	7	4	0	12	7	13
Novosphingobium_panipatense	0	0	0	23	56	18	0	0	0
Arthrobacter_sp.	0	0	0	5	25	40	19	8	0
Acinetobacter_johnsonii	0	0	4	9	19	27	25	0	13
Oxalobacter_sp.	0	0	0	0	26	11	17	0	34
Candidatus_Azambacteria	18	6	0	2	16	36	0	8	0
Panacagrimonas_perspica	0	19	8	11	25	23	0	0	0
Rhizobium_altiplani	39	18	0	13	3	4	7	2	0
planctomycete_A-2	5	0	22	3	40	10	0	4	0
alpha_proteobacterium	0	0	1	8	38	7	18	8	4
Pseudarthrobacter_scleromae	0	3	0	9	29	33	2	7	0
Klebsiella_oxytoca	0	0	13	0	0	8	0	61	0
Rhizobium_tibeticum	15	19	29	1	6	7	0	0	3
bacterium_R49	0	0	7	7	7	0	0	59	0
Taibaiella_sp.	7	0	0	0	0	6	15	26	24
Sphingomonas_sediminicola	3	36	9	20	3	3	2	2	0
Bradyrhizobium_japonicum	13	8	6	7	10	0	19	6	8
Reyranella_sp.	0	11	8	8	25	8	2	9	5
Pseudomonas_frederiksbergensis	19	11	39	3	0	0	4	0	0
Sulfuricaulis_limicola	27	0	35	5	9	0	0	0	0
beta_proteobacterium	0	21	8	19	9	1	13	0	5
Afipia_genosp.	25	30	0	0	10	0	2	3	5
Pseudomonas_stutzeri	0	0	4	7	4	11	31	0	16
Massilia_sp.	0	0	4	11	7	16	35	0	0
Lysobacter_fragariae	0	15	4	5	0	3	10	27	7
Coxiellaceae_bacterium	13	0	4	0	17	10	8	0	18
glacier_bacterium	0	16	8	4	7	2	6	4	23
Gammaproteobacteria_bacterium	0	10	0	6	6	14	2	21	11
Providencia_rettgeri	0	0	0	2	0	18	0	49	0
Pararhizobium_giardinii	0	9	8	7	0	20	8	2	15
bacterium_Ellin5290	13	22	28	0	0	0	0	4	0
Planctomycetaceae_bacterium	18	4	21	0	2	10	0	3	8
bacterium_36-5-2	18	24	24	0	0	0	0	0	0
Marmoricola_sp.	0	0	9	17	20	0	19	1	0
Polaromonas_jejuensis	19	16	0	8	0	21	0	0	0
Burkholderiales_bacterium	0	0	2	9	11	21	10	3	7
Sinorhizobium_sp.	14	29	0	2	5	0	7	1	5
Burkholderia_sp.	8	17	0	26	4	0	3	2	0
Cupriavidus_sp.	0	41	3	1	0	5	6	4	0
Rhodospirillales_bacterium	16	0	0	0	3	0	0	41	0
Acinetobacter_sp.	0	0	0	9	24	10	1	16	0
Aquicella_siphonis	7	4	14	8	9	0	8	3	6
Sphingosinicella_sp.	0	0	25	6	7	0	11	2	8
Pseudomonas_chlororaphis	16	21	0	0	18	0	0	2	0
Bacteroidetes_bacterium	9	5	0	0	0	0	35	1	6
Bosea_sp.	0	0	0	9	4	10	31	0	0
Mesorhizobium_gobiense	0	2	0	21	26	0	4	0	0
Phenylobacterium_koreense	0	0	5	0	0	0	9	0	38
Pedobacter_panaciterrae	0	0	0	0	0	0	23	11	17
Bradyrhizobium_elkanii	33	0	0	9	4	0	4	0	0
Bordetella_trematum	0	0	0	4	0	0	0	46	0
Cenchrus_americanus	0	0	14	0	10	19	0	7	0
Candidatus_Peribacteria	44	4	0	0	0	0	0	2	0
Ensifer_adhaerens	8	5	0	0	0	13	13	10	0
unidentified_archaeon	10	0	39	0	0	0	0	0	0
Xanthomonas_sp.	4	0	0	0	0	0	27	12	6
Lysobacter_antibioticus	0	21	0	0	0	27	0	0	0
Singulisphaera_sp.	0	0	0	4	0	16	8	0	20
Mycobacterium_sp.	0	4	0	11	10	0	15	4	0
Enterobacter_sp.	7	0	0	18	0	3	0	8	7
Xanthomonadaceae_bacterium	0	0	0	11	0	0	13	12	7
Pseudoxanthobacter_sp.	20	0	5	1	0	0	5	0	11
marine_metagenome	20	10	0	4	6	0	2	0	0
Lysobacter_dokdonensis	0	6	3	3	0	8	20	2	0
Flavobacterium_reichenbachii	0	0	0	2	0	0	13	22	5
Klebsiella_aerogenes	31	3	0	3	0	3	0	1	0
Chitinophaga_sp.	0	0	7	0	0	0	21	2	11
Candidatus_Woykebacteria	0	11	0	10	18	0	0	0	0
Ensifer_sp.	0	5	0	0	13	0	2	5	14
Trinickia_soli	0	0	0	10	0	28	0	0	0
Spartobacteria_bacterium	0	0	0	15	3	17	0	3	0
bacterium_WH5-6	12	0	0	0	22	0	4	0	0
Gemmata_sp.	0	0	0	1	7	19	11	0	0
Phenylobacterium_sp.	0	9	0	9	1	0	4	11	3
Pedobacter_sp.	0	0	0	1	0	0	13	4	19
Actinoplanes_sp.	9	0	0	5	14	8	0	0	0
Pseudomonas_brassicacearum	0	11	10	0	0	0	9	6	0
Lysobacter_humi	11	0	0	13	0	0	6	6	0
delta_proteobacterium	4	18	11	0	3	0	0	0	0
Pseudomonas_resinovorans	10	0	5	3	0	9	8	0	0
Pseudoxanthomonas_mexicana	0	0	0	0	0	19	9	7	0
Duganella_sp.	5	10	0	0	0	0	1	1	18
Pseudogulbenkiania_sp.	8	0	20	0	6	0	0	0	0
Chitinophaga_ginsengisegetis	0	0	0	0	12	0	16	2	4
bacterium_TLCL5	0	33	0	0	0	0	0	0	0
Cupriavidus_basilensis	33	0	0	0	0	0	0	0	0
Juncus_effusus	0	0	0	5	0	0	9	3	15
Lysobacter_oryzae	5	17	1	2	0	0	0	0	7
Methylibium_sp.	0	0	0	4	0	13	0	6	9
Rhodococcus_jostii	8	0	0	0	0	0	0	0	24
Planctomyces_sp.	6	16	6	0	0	4	0	0	0
Reyranella_soli	11	0	0	0	0	0	0	20	0
Chitinophaga_ginsengihumi	0	0	0	16	15	0	0	0	0
Haematococcus_lacustris	0	0	0	3	7	21	0	0	0
Streptomyces_turgidiscabies	0	0	0	0	9	0	21	0	0
bacterium_Ellin504	14	0	16	0	0	0	0	0	0
Lysobacter_ginsengisoli	0	0	0	0	0	0	2	0	28
Spumella-like_flagellate	0	13	0	5	3	0	3	0	6
Candidatus_Rhabdochlamydia	21	0	0	0	2	7	0	0	0
Solitalea_canadensis	0	0	0	2	23	4	0	0	0
Escherichia_coli	0	0	9	8	0	0	3	0	9
groundwater_metagenome	10	4	0	0	13	0	0	2	0
Providencia_stuartii	0	0	0	21	0	0	0	0	8
actinobacterium_YJF1-30	0	7	0	2	20	0	0	0	0
Nocardia_pseudovaccinii	0	0	19	0	9	0	0	0	0
Kribbella_catacumbae	0	0	0	10	16	0	0	2	0
Massilia_varians	0	0	0	0	0	0	23	5	0
Oxalicibacterium_solurbis	0	0	0	0	4	0	3	7	14
Bosea_massiliensis	0	0	0	0	0	0	0	0	28
Rhodanobacter_soli	0	0	0	0	0	0	7	21	0
Agromyces_ulmi	0	0	0	0	0	0	20	7	0
Morganella_morganii	0	0	10	1	0	14	0	2	0
Comamonas_testosteroni	0	0	19	0	0	0	4	3	1
Hypsibius_dujardini	0	0	0	4	4	0	4	9	6
Pedococcus_soli	0	0	0	0	0	27	0	0	0
bacterium_Ellin7530	0	19	8	0	0	0	0	0	0
Candidatus_Roizmanbacteria	9	0	0	10	0	0	0	8	0
Legionella_pneumophila	0	5	0	7	10	0	0	4	0
Pseudomonas_migulae	0	3	23	0	0	0	0	0	0
bacterium_symbiont	0	0	0	0	0	21	0	5	0
Massilia_timonae	0	0	0	3	0	6	13	4	0
Panacibacter_ginsenosidivorans	20	0	0	0	0	4	0	2	0
Waddliaceae_bacterium	0	0	0	0	0	0	14	0	12
bacterium_SCGC	0	0	0	13	4	4	4	1	0
Nocardia_sp.	0	0	0	0	12	0	10	4	0
Paraburkholderia_sp.	18	0	0	3	0	0	5	0	0
Kluyvera_georgiana	0	0	0	4	0	17	0	5	0
Brevundimonas_intermedia	0	0	0	0	25	0	0	0	0
Devosia_sp.	0	13	0	3	4	0	5	0	0
bacterium_WWH38	11	0	5	2	0	7	0	0	0
Ralstonia_sp.	0	0	0	0	4	0	13	0	7
Sphingopyxis_alaskensis	0	0	0	0	0	0	2	22	0
Candidatus_Doudnabacteria	0	0	0	8	0	0	11	5	0
Nibribacter_koreensis	0	0	0	0	0	0	16	8	0
Candidatus_Magasanikbacteria	0	2	11	0	4	7	0	0	0
Achromobacter_xylosoxidans	0	0	0	0	0	0	17	0	7
Deltaproteobacteria_bacterium	0	0	0	4	15	0	0	5	0
Marmoricola_pocheonensis	0	0	13	0	5	0	0	0	5
Ochrobactrum_sp.	0	0	0	6	12	5	0	0	0
Janthinobacterium_sp.	0	0	0	2	0	0	21	0	0
Pseudomonas_oleovorans	0	7	0	0	0	0	12	0	4
Rhodospirillum_sp.	23	0	0	0	0	0	0	0	0
Agromyces_italicus	0	0	0	0	0	8	15	0	0
Ohtaekwangia_koreensis	7	13	0	0	2	0	0	0	0
gamma_proteobacterium	0	13	0	0	0	0	3	0	6
Adhaeribacter_sp.	0	0	0	0	10	9	2	1	0
bacterium_Ellin517	0	4	0	7	0	4	7	0	0
Polaromonas_sp.	0	13	0	0	0	0	5	4	0
Enterobacter_cloacae	0	0	0	11	0	4	0	7	0
bacterium_THCL13	0	0	17	0	4	0	1	0	0
Lelliottia_amnigena	13	0	9	0	0	0	0	0	0
Acinetobacter_schindleri	0	0	0	0	18	0	4	0	0
Luteimonas_sp.	0	16	0	0	0	0	2	0	4
Methylorubrum_extorquens	0	0	0	0	10	0	0	0	12
Sphingobacterium_sp.	0	0	4	6	0	5	7	0	0
Rhizobium_lusitanum	0	0	0	8	8	5	0	0	0
Sphingopyxis_sp.	0	0	0	0	0	3	18	0	0
Mycobacterium_petroleophilum	0	0	9	0	0	12	0	0	0
bacterium_Ellin511	0	0	0	9	0	12	0	0	0
Terrimonas_rubra	4	6	11	0	0	0	0	0	0
Arthrobacter_psychrochitiniphilus	0	0	0	0	0	6	0	0	15
Lysobacter_soli	0	0	0	3	0	18	0	0	0
Rhodopseudomonas_sp.	0	0	7	0	0	12	2	0	0
Coxiella_burnetii	0	12	0	0	3	0	0	0	6
Bordetella_sp.	0	0	0	9	0	0	0	11	0
Luteolibacter_arcticus	0	0	0	10	6	0	4	0	0
Legionella_adelaidensis	0	0	0	2	14	4	0	0	0
Phenylobacterium_hankyongense	0	20	0	0	0	0	0	0	0
Agromyces_cerinus	0	15	0	0	0	0	0	5	0
Parachlamydia_sp.	0	7	0	0	0	5	5	2	0
Brevundimonas_basaltis	0	0	12	0	0	0	0	7	0
Pseudomonas_plecoglossicida	0	0	14	0	4	0	0	1	0
Candidatus_Yanofskybacteria	6	7	0	0	6	0	0	0	0
Nonomuraea_bangladeshensis	0	0	19	0	0	0	0	0	0
Virgisporangium_sp.	0	0	0	0	0	0	4	0	15
Thiobacter_sp.	0	0	19	0	0	0	0	0	0
Afipia_sp.	0	0	0	7	0	0	11	0	0
Agrobacterium_radiobacter	0	6	12	0	0	0	0	0	0
Rhizorhapis_suberifaciens	0	0	10	0	0	0	0	8	0
Streptomyces_lacrimifluminis	0	0	0	0	4	0	13	1	0
Paraburkholderia_sartisoli	0	0	0	7	0	11	0	0	0
Xenorhabdus_poinarii	0	0	0	18	0	0	0	0	0
Curtobacterium_sp.	0	0	0	0	8	10	0	0	0
Legionella_maceachernii	0	0	0	0	18	0	0	0	0
Meiothermus_silvanus	0	0	18	0	0	0	0	0	0
Aurantisolimonas_haloimpatiens	0	0	0	6	0	12	0	0	0
Couchioplanes_caeruleus	0	17	0	0	0	0	0	0	0
Rhodospirillaceae_bacterium	6	0	11	0	0	0	0	0	0
Flavobacterium_suzhouense	0	0	0	0	0	0	17	0	0
Methylobacterium_jeotgali	0	0	0	12	0	0	0	5	0
Serratia_sp.	0	4	4	9	0	0	0	0	0
Reyranella_terrae	0	0	0	0	7	6	4	0	0
Marinobacter_sp.	0	0	0	4	13	0	0	0	0
bacterium_L11	0	0	0	0	0	0	0	17	0
Candidatus_Mesochlamydia	8	9	0	0	0	0	0	0	0
Brevundimonas_subvibrioides	7	0	0	1	0	6	3	0	0
Candidatus_Komeilibacteria	0	9	8	0	0	0	0	0	0
Labrys_wisconsinensis	0	0	0	1	0	0	4	0	11
Methylobacterium_sp.	0	0	0	6	0	0	0	10	0
bacterium_Ellin6529	0	0	0	0	6	10	0	0	0
Lysobacter_yangpyeongensis	0	3	13	0	0	0	0	0	0
Novosphingobium_sp.	5	0	0	1	8	0	2	0	0
Planctomycetales_bacterium	0	0	0	5	5	6	0	0	0
Comamonas_aquatica	0	0	0	0	16	0	0	0	0
Nakamurella_multipartita	0	0	0	3	0	0	3	0	10
Actinosynnema_mirum	0	9	0	0	0	2	5	0	0
Bacteroides_sp.	16	0	0	0	0	0	0	0	0
Rhizobium_leguminosarum	0	6	0	4	0	0	0	6	0
Serratia_nematodiphila	0	0	0	0	0	14	0	2	0
Amycolatopsis_taiwanensis	0	10	0	0	0	0	4	2	0
bacterium_YC-LK-LKJ16	0	0	16	0	0	0	0	0	0
Leptolyngbya_sp.	0	0	13	3	0	0	0	0	0
Pseudomonas_lini	0	0	9	7	0	0	0	0	0
Sphingobium_yanoikuyae	0	0	0	4	3	0	9	0	0
Rivibacter_sp.	0	0	16	0	0	0	0	0	0
Rhizobium_etli	0	10	0	0	0	0	5	1	0
Hamadaea_tsunoensis	0	16	0	0	0	0	0	0	0
Elizabethkingia_meningoseptica	0	0	0	4	0	10	0	1	0
planctomycete_WY69	0	12	0	3	0	0	0	0	0
Candidatus_Hydrogenedentes	7	0	0	0	4	4	0	0	0
Microcoleus_sp.	0	0	0	3	9	0	3	0	0
Candidatus_Blackburnbacteria	8	7	0	0	0	0	0	0	0
Sphingoaurantiacus_polygranulatus	0	0	0	0	13	0	2	0	0
Simkania_negevensis	0	0	6	1	0	0	0	0	8
Kribbella_sp.	0	0	0	2	0	7	6	0	0
Agromyces_sp.	0	0	0	0	0	0	14	1	0
Cellvibrio_sp.	0	0	13	0	0	0	2	0	0
Rhizobiaceae_bacterium	15	0	0	0	0	0	0	0	0
Paraburkholderia_caledonica	15	0	0	0	0	0	0	0	0
Lysinibacillus_sp.	0	0	0	0	0	0	15	0	0
Acinetobacter_lwoffii	0	5	0	0	1	0	0	5	4
Gemmatimonadetes_bacterium	0	0	0	0	0	14	0	0	0
Rhodococcus_erythropolis	0	0	0	0	5	0	9	0	0
Pontibacter_populi	0	0	0	0	0	5	9	0	0
Rhodococcus_fascians	8	0	0	0	0	0	6	0	0
Stenotrophomonas_rhizophila	0	0	0	4	0	0	0	0	10
Verrucomicrobiaceae_bacterium	0	0	10	0	0	0	0	4	0
Mucilaginibacter_sp.	8	0	0	0	0	0	0	6	0
Pseudomonas_rhodesiae	14	0	0	0	0	0	0	0	0
Rhizobium_metallidurans	0	0	0	0	0	0	7	0	7
Nitrosospira_briensis	0	0	0	0	0	0	14	0	0
Actinophytocola_sp.	0	5	9	0	0	0	0	0	0
Methylobacillus_glycogenes	0	14	0	0	0	0	0	0	0
Delftia_tsuruhatensis	0	0	0	0	0	0	5	0	9
Pseudomonas_mohnii	0	0	14	0	0	0	0	0	0
Myxococcales_bacterium	0	0	0	5	0	4	5	0	0
Massilia_brevitalea	0	0	0	0	3	7	0	3	0
Pseudarthrobacter_oxydans	0	0	0	0	10	0	3	0	0
Chitinophaga_arvensicola	0	0	0	0	0	0	0	0	13
Sphingomonas_pituitosa	6	0	0	0	0	7	0	0	0
Niastella_gongjuensis	0	0	0	0	0	10	0	3	0
wastewater_metagenome	13	0	0	0	0	0	0	0	0
Serratia_marcescens	0	0	0	7	0	0	0	6	0
Povalibacter_uvarum	0	0	0	0	0	0	13	0	0
Melaminivora_alkalimesophila	0	0	0	0	0	0	0	7	6
Georgfuchsia_toluolica	0	0	1	12	0	0	0	0	0
Halorubrum_sp.	0	0	13	0	0	0	0	0	0
Bdellovibrionales_bacterium	0	0	0	0	2	0	3	8	0
endophytic_bacterium	0	0	0	0	13	0	0	0	0
Nocardioides_oleivorans	0	0	0	0	12	0	1	0	0
Novosphingobium_marinum	0	0	6	0	0	0	7	0	0
Candidatus_Kaiserbacteria	0	0	12	0	0	0	0	0	0
Enterobacter_asburiae	0	0	0	7	0	0	0	5	0
Micromonospora_sp.	0	0	0	0	9	3	0	0	0
Chryseobacterium_sp.	0	0	0	0	0	0	7	5	0
Dyadobacter_sp.	0	7	0	3	0	0	0	0	2
Rhizobiales_bacterium	0	0	4	0	0	0	3	0	5
Candidatus_Metachlamydia	5	0	4	0	0	3	0	0	0
Intrasporangium_mesophilum	0	0	0	0	0	0	0	0	12
Ensifer_fredii	0	10	0	0	0	0	0	2	0
Sphingomonas_wittichii	0	0	0	1	1	8	0	2	0
Luedemannella_flava	0	0	0	0	3	0	0	9	0
Parachlamydia_acanthamoebae	0	0	12	0	0	0	0	0	0
Musa_ABB	0	6	0	0	6	0	0	0	0
Antarctic_bacterium	0	0	4	0	4	4	0	0	0
Permianibacter_aggregans	0	0	0	0	12	0	0	0	0
Rhodanobacter_sp.	12	0	0	0	0	0	0	0	0
Sphingomonas_mali	5	0	0	0	0	0	6	1	0
Aulacoseira_granulata	0	0	0	0	12	0	0	0	0
Tardiphaga_robiniae	8	4	0	0	0	0	0	0	0
Actinocorallia_longicatena	0	0	0	0	0	0	0	0	12
Actinobacteria_bacterium	0	0	0	8	0	0	4	0	0
Flavobacterium_saliperosum	0	0	0	8	0	0	4	0	0
Variovorax_defluvii	0	0	0	4	0	7	0	0	0
Paenibacillus_cellulosilyticus	0	0	0	0	0	11	0	0	0
Brevitalea_aridisoli	0	0	0	11	0	0	0	0	0
Elusimicrobia_bacterium	0	0	0	6	0	0	0	0	5
Catellatospora_sp.	0	0	0	0	0	10	1	0	0
Streptomyces_chartreusis	0	0	0	11	0	0	0	0	0
Pectobacterium_carotovorum	0	0	0	0	0	11	0	0	0
Providencia_vermicola	0	0	0	1	0	4	0	6	0
Lelliottia_sp.	0	11	0	0	0	0	0	0	0
Weissella_cibaria	0	0	0	11	0	0	0	0	0
Populibacterium_corticicola	0	0	0	4	7	0	0	0	0
Coxiella_endosymbiont	0	0	5	0	0	4	2	0	0
unidentified_marine	0	0	0	0	0	0	11	0	0
Smaragdicoccus_niigatensis	0	0	0	5	0	0	0	0	6
Chitinophaga_japonensis	0	0	0	11	0	0	0	0	0
Carbophilus_carboxidus	0	0	0	0	0	3	4	0	4
Saccharospirillum_sp.	0	0	0	11	0	0	0	0	0
Leptothrix_ginsengisoli	0	0	0	0	10	0	0	0	0
Candidatus_Lloydbacteria	6	4	0	0	0	0	0	0	0
Providencia_sneebia	0	0	0	10	0	0	0	0	0
Lactococcus_lactis	0	0	0	4	6	0	0	0	0
Chitinophaga_soli	0	0	0	0	0	9	1	0	0
Flavobacterium_banpakuense	0	0	0	0	0	4	0	6	0
Bacillus_thermolactis	10	0	0	0	0	0	0	0	0
soil_bacterium	0	0	0	0	3	7	0	0	0
Mycobacterium_bacteremicum	0	0	0	0	0	0	10	0	0
bacterium_Ellin6543	0	0	0	0	10	0	0	0	0
Mesorhizobium_tianshanense	0	0	0	0	0	0	0	0	10
Actinokineospora_alba	0	0	0	0	0	0	0	10	0
Aquabacterium_commune	10	0	0	0	0	0	0	0	0
Streptomyces_rubidus	0	0	10	0	0	0	0	0	0
Tetrodontophora_bielanensis	0	2	0	0	0	0	8	0	0
Sphingopyxis_macrogoltabida	0	0	10	0	0	0	0	0	0
Actinoplanes_globisporus	10	0	0	0	0	0	0	0	0
Comamonas_denitrificans	0	0	0	0	0	0	10	0	0
Pseudomonas_kilonensis	0	0	2	0	0	7	1	0	0
Mucilaginibacter_daejeonensis	0	0	0	3	6	0	0	0	0
Actinokineospora_enzanensis	0	0	0	0	0	0	0	0	9
Lysobacter_panacisoli	0	0	0	0	0	9	0	0	0
Marmoricola_ginsengisoli	0	0	0	2	0	7	0	0	0
bacterium_Ellin340	0	0	0	0	0	9	0	0	0
Chitinophaga_ginsengisoli	0	0	0	0	0	0	0	2	7
Candidatus_Protochlamydia	0	0	0	9	0	0	0	0	0
compost_metagenome	0	0	0	0	0	0	0	9	0
Microgenomates_bacterium	0	0	0	0	0	9	0	0	0
Leifsonia_psychrotolerans	0	0	0	2	0	7	0	0	0
Parachlamydiaceae_bacterium	0	0	0	0	9	0	0	0	0
Gemmatirosa_kalamazoonesis	0	0	0	0	9	0	0	0	0
Glycomyces_algeriensis	0	0	0	0	9	0	0	0	0
Paenarthrobacter_nitroguajacolicus	0	0	0	3	0	0	6	0	0
Methylobacillus_sp.	0	3	0	6	0	0	0	0	0
Estrella_lausannensis	0	0	0	0	0	0	0	9	0
Pyrinomonas_methylaliphatogenes	0	0	0	0	0	0	0	9	0
Archangium_sp.	6	0	0	3	0	0	0	0	0
Devosia_subaequoris	0	0	0	0	6	0	0	3	0
Niastella_koreensis	0	0	5	4	0	0	0	0	0
Flavobacterium_denitrificans	0	0	0	0	0	0	1	0	8
Serratia_plymuthica	0	9	0	0	0	0	0	0	0
Massilia_violaceinigra	0	0	0	0	0	9	0	0	0
metal-contaminated_soil	9	0	0	0	0	0	0	0	0
Pseudomonas_helmanticensis	0	9	0	0	0	0	0	0	0
Comamonadaceae_bacterium	0	0	0	0	0	0	9	0	0
Actinoplanes_couchii	9	0	0	0	0	0	0	0	0
Tsukamurella_pulmonis	0	0	0	0	9	0	0	0	0
Vitiosangium_cumulatum	0	0	0	0	0	0	0	0	9
Methylorubrum_rhodesianum	0	0	0	0	0	0	0	0	9
Flavobacterium_ginsenosidimutans	0	0	0	0	0	0	3	0	6
Sphingomonadaceae_bacterium	0	0	0	4	5	0	0	0	0
Moheibacter_sediminis	0	7	0	0	0	0	0	2	0
Aeromicrobium_sp.	0	0	0	0	0	3	0	0	6
Nonomuraea_sp.	0	0	0	0	0	0	3	0	6
Bosea_thiooxidans	0	0	0	8	0	0	0	0	0
Roseomonas_sp.	0	0	8	0	0	0	0	0	0
unidentified_proteobacterium	0	0	8	0	0	0	0	0	0
Rhodobacter_sp.	0	0	0	0	8	0	0	0	0
Rufibacter_sp.	0	0	0	0	0	0	5	3	0
Candidatus_Saccharibacteria	0	0	0	5	0	0	3	0	0
Brevundimonas_nasdae	0	0	0	2	0	0	6	0	0
Sargassum_muticum	0	0	4	0	4	0	0	0	0
Pedomicrobium_ferrugineum	0	0	0	0	0	8	0	0	0
Shimazuella_kribbensis	8	0	0	0	0	0	0	0	0
Microvirga_soli	0	0	0	0	0	0	8	0	0
Verrucomicrobium_spinosum	0	0	8	0	0	0	0	0	0
Desertifilum_fontinale	0	0	0	0	0	8	0	0	0
Sphingobacteriaceae_bacterium	0	0	0	0	0	0	0	0	8
Methylobacterium_adhaesivum	0	0	0	0	8	0	0	0	0
Rhizobium_vignae	5	0	0	0	0	0	3	0	0
Mucilaginibacter_boryungensis	0	0	0	0	0	0	4	0	4
Silvimonas_terrae	0	0	0	0	0	8	0	0	0
Planctomycetia_bacterium	0	0	0	0	0	8	0	0	0
Paenibacillus_sp.	0	0	0	0	6	0	1	1	0
Cellvibrio_ostraviensis	0	0	0	0	0	0	8	0	0
bacterium_WX65	6	0	0	0	0	0	2	0	0
Methylotenera_sp.	0	0	0	0	0	0	8	0	0
bacterium_Ellin513	0	8	0	0	0	0	0	0	0
Burkholderia_stabilis	0	0	0	8	0	0	0	0	0
Arthrobacter_agilis	0	0	0	0	0	8	0	0	0
Hymenobacter_sp.	0	0	0	1	0	0	7	0	0
Escherichia_sp.	0	0	8	0	0	0	0	0	0
Nocardioides_sediminis	0	0	0	5	0	0	3	0	0
Coffea_arabica	0	0	0	0	4	0	4	0	0
Neochlamydia_hartmannellae	0	0	0	0	0	8	0	0	0
Simiduia_curdlanivorans	0	0	0	6	2	0	0	0	0
Nocardia_lijiangensis	8	0	0	0	0	0	0	0	0
Yinghuangia_aomiensis	0	0	0	0	0	0	0	0	8
Cellvibrio_fontiphilus	0	0	0	0	0	0	0	8	0
Bacillus_niacini	0	0	0	3	0	5	0	0	0
Xanthomonas-like_sp.	0	8	0	0	0	0	0	0	0
Taibaiella_yonginensis	0	0	0	0	0	0	7	0	0
Sphingomonadaceae	0	0	7	0	0	0	0	0	0
Delftia_sp.	0	0	0	0	0	0	7	0	0
Pseudomonas_fulva	0	0	0	0	0	0	7	0	0
Brevundimonas_diminuta	0	0	0	0	0	0	4	3	0
Hyphomicrobium_aestuarii	0	0	0	0	0	0	7	0	0
Roseomonas_aestuarii	0	0	0	3	0	0	0	0	4
Geothrix_sp.	0	0	7	0	0	0	0	0	0
Phenylobacterium_immobile	0	0	0	7	0	0	0	0	0
Nocardioides_phosphati	0	0	0	0	3	0	4	0	0
Tellurimicrobium_multivorans	0	0	0	5	0	2	0	0	0
Pseudoxanthomonas_humi	0	0	0	0	0	0	0	0	7
Aquimonas_sp.	0	0	7	0	0	0	0	0	0
Peredibacter_starrii	7	0	0	0	0	0	0	0	0
Actinoplanes_capillaceus	7	0	0	0	0	0	0	0	0
Marinobacter_lipolyticus	0	0	0	0	7	0	0	0	0
Luteolibacter_gellanilyticus	0	0	0	0	0	0	7	0	0
Acidovorax_sp.	0	0	0	0	4	0	0	3	0
Sphingomonas_oligophenolica	0	0	0	0	0	0	0	0	7
Streptomyces_panayensis	0	0	0	0	7	0	0	0	0
Pseudomonas_mandelii	0	0	0	1	0	4	2	0	0
Pseudomonas_glareae	0	0	0	0	0	0	0	0	7
Rhizobium_ecuadorense	0	7	0	0	0	0	0	0	0
Flavobacterium_hauense	0	0	0	0	0	7	0	0	0
Listeria_monocytogenes	0	0	7	0	0	0	0	0	0
Bacillus_luciferensis	0	0	0	0	3	4	0	0	0
Agromyces_humatus	0	0	0	0	0	0	4	3	0
Altererythrobacter_buctensis	0	0	7	0	0	0	0	0	0
bacterium_N11_011-8	0	0	0	0	0	0	7	0	0
Flavisolibacter_tropicus	0	0	0	0	5	0	2	0	0
Leuconostoc_pseudomesenteroides	0	0	0	0	0	0	0	7	0
Streptomyces_corchorusii	0	0	0	0	7	0	0	0	0
Sanguibacter_sp.	0	0	0	7	0	0	0	0	0
Phyllobacterium_sp.	0	0	0	7	0	0	0	0	0
Bacteriovorax_stolpii	0	0	0	0	0	0	0	0	6
Actinoplanes_pallidoaurantiacus	0	0	0	0	0	6	0	0	0
unidentified_bacterium	0	0	0	0	0	0	6	0	0
Corallococcus_macrosporus	0	0	0	0	0	0	6	0	0
Fluviicola_sp.	0	0	0	6	0	0	0	0	0
Pseudoxanthomonas_japonensis	0	0	0	0	0	3	3	0	0
Hydrogenophaga_defluvii	0	6	0	0	0	0	0	0	0
Flavitalea_sp.	0	0	0	6	0	0	0	0	0
Tumebacillus_ginsengisoli	0	0	0	0	0	6	0	0	0
Bacillus_aryabhattai	0	0	0	0	1	5	0	0	0
Mycobacterium_austroafricanum	0	0	0	0	0	0	6	0	0
Domibacillus_robiginosus	0	0	0	0	0	6	0	0	0
Bacillus_acidiceler	0	0	0	6	0	0	0	0	0
Mesorhizobium_robiniae	0	0	0	0	0	0	6	0	0
Massilia_plicata	0	0	0	3	3	0	0	0	0
Pseudarthrobacter_siccitolerans	0	0	0	0	0	6	0	0	0
Noviherbaspirillum_suwonense	0	0	0	0	0	0	0	6	0
Roseomonas_lacus	0	0	0	0	0	0	6	0	0
Streptomyces_neyagawaensis	0	0	0	6	0	0	0	0	0
Mycobacterium_fortuitum	0	0	0	6	0	0	0	0	0
Azoarcus_sp.	0	0	0	0	0	0	6	0	0
Niastella_hibisci	0	0	0	0	3	0	3	0	0
Shewanella_sp.	0	0	0	0	0	6	0	0	0
Puia_dinghuensis	0	0	0	6	0	0	0	0	0
Verrucomicrobium_sp.	0	0	0	0	0	0	1	5	0
Aeromonas_sp.	0	0	0	0	0	0	6	0	0
Devosia_glacialis	6	0	0	0	0	0	0	0	0
Agrobacterium_sp.	0	6	0	0	0	0	0	0	0
Mycobacterium_genavense	0	0	0	0	0	0	6	0	0
Deinococcus_soli	0	0	6	0	0	0	0	0	0
Neochlamydia_sp.	0	0	0	2	0	0	2	2	0
Sphingobacterium_anhuiense	0	0	0	0	0	0	0	0	6
Methylophaga_thiooxydans	0	0	0	0	6	0	0	0	0
Streptomyces_polychromogenes	0	0	0	0	0	0	0	6	0
bacterium_Ellin347	0	0	0	0	0	6	0	0	0
Flavobacterium_notoginsengisoli	0	0	0	0	0	0	2	4	0
Leucobacter_sp.	0	0	0	0	0	0	0	6	0
Bacillus_firmus	0	0	0	0	6	0	0	0	0
Abditibacterium_utsteinense	0	0	0	0	5	0	0	0	0
Solimonas_sp.	0	0	0	0	0	0	0	5	0
bacterium_CS57	0	0	0	0	0	0	5	0	0
Enterococcus_cecorum	0	0	0	0	0	5	0	0	0
bacterium_NLAE-zl-H99	0	0	0	0	0	0	0	5	0
Flavobacterium_kingsejongi	0	5	0	0	0	0	0	0	0
Desulfuromonas_sp.	0	0	0	0	0	0	0	0	5
Streptomyces_galbus	0	0	0	5	0	0	0	0	0
Ideonella_sp.	0	0	0	5	0	0	0	0	0
Tessaracoccus_oleiagri	0	0	0	0	5	0	0	0	0
Hydrogenophaga_sp.	0	5	0	0	0	0	0	0	0
Massilia_niabensis	0	0	0	0	0	0	5	0	0
Lentzea_aerocolonigenes	0	0	0	0	0	0	5	0	0
Roseomonas_terrae	0	0	0	0	0	0	5	0	0
Pararhizobium_herbae	0	0	1	0	4	0	0	0	0
Candidatus_Harrisonbacteria	5	0	0	0	0	0	0	0	0
Neorhizobium_sp.	0	5	0	0	0	0	0	0	0
Devosia_insulae	0	0	0	5	0	0	0	0	0
Candidatus_Kerfeldbacteria	0	0	0	0	0	0	3	2	0
Marinobacterium_aestuariivivens	0	0	0	0	5	0	0	0	0
Agromyces_iriomotensis	0	0	0	0	0	3	2	0	0
Pseudomonas_kuykendallii	0	0	0	0	5	0	0	0	0
Massilia_lurida	0	0	0	0	0	0	5	0	0
Pseudarthrobacter_phenanthrenivorans	0	0	0	0	0	5	0	0	0
Brevundimonas_bacteroides	0	0	0	5	0	0	0	0	0
Actinoplanes_subtropicus	0	0	0	0	5	0	0	0	0
Hephaestia_sp.	0	0	0	5	0	0	0	0	0
Staphylococcus_aureus	0	0	0	0	0	0	0	0	5
Candidatus_Colwellbacteria	0	0	0	0	0	0	0	5	0
Armatimonadetes_bacterium	0	0	0	5	0	0	0	0	0
Steroidobacter_sp.	0	0	0	0	0	0	5	0	0
Mesorhizobium_qingshengii	0	0	0	0	0	0	0	0	5
Sphingomonas_rhizophila	0	0	0	0	0	0	3	2	0
Rhizobium_gei	0	0	0	0	0	0	5	0	0
Variovorax_soli	0	0	0	0	0	0	0	0	5
Glycomyces_harbinensis	0	0	0	0	0	0	0	5	0
Nitrobacter_vulgaris	0	0	0	0	0	0	5	0	0
Legionella_taurinensis	0	0	0	5	0	0	0	0	0
Flavitalea_soli	0	0	0	0	0	0	5	0	0
Candidatus_Arcanobacter	0	0	0	0	0	0	5	0	0
Sphingobacterium_faecium	0	0	0	0	0	0	0	5	0
Actinosynnema_pretiosum	0	0	0	0	0	5	0	0	0
Pedobacter_caeni	0	5	0	0	0	0	0	0	0
Promicromonospora_sp.	0	0	0	0	0	0	5	0	0
endosymbiont_of	0	0	0	0	0	2	0	1	2
Flavisolibacter_ginsengiterrae	0	0	0	0	0	0	5	0	0
Cyanobium_gracile	0	0	0	5	0	0	0	0	0
Mumia_xiangluensis	0	0	0	0	0	0	0	0	5
Steroidobacter_agariperforans	0	0	0	5	0	0	0	0	0
Legionella_donaldsonii	0	0	0	2	0	3	0	0	0
Sorangium_cellulosum	0	0	0	0	0	4	0	1	0
Sphingomonas_leidyi	0	0	0	5	0	0	0	0	0
Sporosarcina_globispora	0	0	0	5	0	0	0	0	0
Polyangium_sp.	0	0	0	0	0	0	5	0	0
bacterium_Ellin501	0	4	0	0	0	0	0	0	0
Desertimonas_flava	0	0	4	0	0	0	0	0	0
Saccharothrix_sp.	0	0	4	0	0	0	0	0	0
Aureimonas_sp.	0	0	0	4	0	0	0	0	0
Legionella_rubrilucens	0	0	0	4	0	0	0	0	0
unidentified_eubacterium	0	0	0	1	3	0	0	0	0
Azospirillum_sp.	0	0	0	0	0	0	0	0	4
Geodermatophilaceae_bacterium	0	0	0	0	4	0	0	0	0
Phyllobacterium_brassicacearum	0	0	0	0	0	0	1	3	0
Dyadobacter_koreensis	0	0	0	0	4	0	0	0	0
Edaphobaculum_flavum	0	0	0	0	0	0	4	0	0
Arthrobacter_pascens	0	0	4	0	0	0	0	0	0
Asticcacaulis_biprosthecium	0	0	0	0	0	0	4	0	0
Solirubrobacter_soli	0	0	0	0	4	0	0	0	0
Luteitalea_pratensis	0	0	0	0	0	4	0	0	0
Actinocorallia_aurea	0	0	0	4	0	0	0	0	0
Mucilaginibacter_pocheonensis	0	0	0	0	0	0	2	2	0
Undibacterium_sp.	0	0	0	0	0	0	4	0	0
Streptomyces_olivochromogenes	0	0	0	0	0	0	4	0	0
Methylomonas_sp.	0	0	0	0	4	0	0	0	0
Homoserinibacter_gongjuensis	0	0	0	4	0	0	0	0	0
Bacillus_drentensis	0	0	0	4	0	0	0	0	0
bacterium_Ellin515	0	0	0	4	0	0	0	0	0
Brevundimonas_kwangchunensis	0	0	0	0	0	0	0	4	0
bacterium_Ellin335	0	0	0	0	0	0	0	0	4
Luteibacter_sp.	0	0	0	0	0	0	0	0	4
Novosphingobium_lindaniclasticum	0	0	0	0	0	4	0	0	0
Omnitrophica_WOR_2	4	0	0	0	0	0	0	0	0
Alicyclobacillus_sp.	0	0	0	0	0	0	4	0	0
Sphingobacterium_nematocida	0	0	0	0	0	0	4	0	0
arsenic-oxidizing_bacterium	0	0	0	0	0	0	4	0	0
Xenophilus_arseniciresistens	0	0	0	0	0	0	4	0	0
Pelomonas_sp.	2	0	0	2	0	0	0	0	0
Aeromicrobium_panaciterrae	0	0	0	0	0	0	0	4	0
Citrobacter_youngae	0	0	0	0	4	0	0	0	0
Rubrobacterineae_bacterium	0	0	0	0	4	0	0	0	0
Acinetobacter_calcoaceticus	0	0	0	0	0	4	0	0	0
Rhizorhabdus_argentea	0	0	0	4	0	0	0	0	0
Streptomyces_klenkii	0	0	0	0	0	0	4	0	0
Lysinibacillus_macroides	0	0	0	0	0	0	4	0	0
Enterobacter_hormaechei	0	0	0	0	0	3	0	1	0
Thiopseudomonas_denitrificans	0	0	0	0	0	0	4	0	0
Streptosporangium_carneum	0	0	0	4	0	0	0	0	0
Sphingomonas_oryziterrae	0	0	0	0	0	0	4	0	0
Pseudomonas_baetica	0	0	0	0	0	0	0	4	0
Variovorax_guangxiensis	0	0	0	0	0	4	0	0	0
Candidatus_Moranbacteria	0	0	0	0	4	0	0	0	0
Kluyvera_ascorbata	0	0	0	0	0	4	0	0	0
Aeromonas_hydrophila	0	0	0	0	0	0	4	0	0
Aeromonas_media	0	0	0	0	0	0	4	0	0
Mycobacterium_tusciae	0	0	0	0	0	0	4	0	0
Simiduia_litorea	0	0	0	0	4	0	0	0	0
Taibaiella_koreensis	0	0	0	0	0	0	4	0	0
Roseisolibacter_agri	0	0	0	0	0	0	4	0	0
Candidatus_Nitrosoarchaeum	0	0	0	0	4	0	0	0	0
Pseudoxanthomonas_sp.	3	0	0	0	0	0	1	0	0
actinobacterium_LaPpAH173	0	0	0	0	4	0	0	0	0
Azotobacter_chroococcum	0	0	0	0	0	0	4	0	0
Marmoricola_bigeumensis	0	0	0	0	0	0	4	0	0
Brevundimonas_alba	0	0	0	0	0	0	2	2	0
Flavobacterium_gilvum	0	0	0	0	0	0	0	4	0
Caulobacter_henricii	0	0	0	0	0	0	0	4	0
Pseudomonas_japonica	0	0	0	0	4	0	0	0	0
Bdellovibrio_exovorus	0	0	0	4	0	0	0	0	0
Frankiales_bacterium	0	4	0	0	0	0	0	0	0
Inquilinus_sp.	0	4	0	0	0	0	0	0	0
Candidatus_Giovannonibacteria	0	0	0	0	4	0	0	0	0
Bacillus_cereus	0	0	0	0	0	0	3	0	0
Legionella_pittsburghensis	0	0	0	0	0	0	0	0	3
Pseudomonas_fragi	0	0	0	0	0	0	0	3	0
Paenisporosarcina_sp.	0	0	0	3	0	0	0	0	0
Bacillus_huizhouensis	0	0	0	3	0	0	0	0	0
Acidobacterium_sp.	0	0	0	0	3	0	0	0	0
Rhodoplanes_sp.	0	0	0	2	0	1	0	0	0
Squalius_pyrenaicus	0	0	0	0	3	0	0	0	0
Firmicutes_oral	0	0	0	0	0	0	3	0	0
estrogen-degrading_bacterium	0	0	0	0	0	0	3	0	0
Nonomuraea_shaanxiensis	0	0	0	0	3	0	0	0	0
Brevundimonas_poindexterae	0	0	0	0	0	0	0	3	0
Gracilibacillus_dipsosauri	0	0	0	0	0	0	0	3	0
Arenimonas_daechungensis	0	0	0	0	0	0	3	0	0
Bradyrhizobium_lupini	0	0	0	0	0	0	0	3	0
bacterium_LWQ8	0	0	0	3	0	0	0	0	0
Myxococcus_hansupus	0	0	0	0	0	0	3	0	0
Parviterribacter_kavangonensis	0	0	0	0	3	0	0	0	0
Rhizobium_subbaraonis	0	0	0	0	0	0	3	0	0
Paenibacillus_castaneae	0	0	0	0	0	0	3	0	0
Pedobacter_daechungensis	0	0	0	0	0	0	3	0	0
Caulobacter_vibrioides	0	0	0	0	0	0	0	3	0
Hyphomicrobium_zavarzinii	0	3	0	0	0	0	0	0	0
Nocardioides_marinus	0	0	0	0	0	0	3	0	0
Echinicola_rosea	0	0	0	0	3	0	0	0	0
Solirubrobacter_sp.	0	0	0	0	0	0	3	0	0
Lysobacter_cookii	0	0	0	0	0	0	3	0	0
Chryseoglobus_sp.	0	0	0	0	3	0	0	0	0
Sporichthya_polymorpha	0	0	0	0	0	0	3	0	0
Candidatus_Curtissbacteria	0	0	0	0	3	0	0	0	0
Agromyces_ramosus	0	0	0	0	0	0	0	3	0
Chroococcidiopsis_cubana	0	0	3	0	0	0	0	0	0
bacterium_Ellin507	0	0	0	2	0	0	0	1	0
Thalassospira_sp.	0	0	0	0	3	0	0	0	0
bioreactor_metagenome	0	0	0	0	0	0	3	0	0
Sphingomonas_kwangyangensis	0	0	0	0	0	0	3	0	0
Actinoallomurus_sp.	0	0	0	0	0	0	3	0	0
Pedobacter_ginsengisoli	0	0	0	0	0	0	3	0	0
Pedobacter_rhizosphaerae	0	0	0	0	0	0	3	0	0
Noviherbaspirillum_canariense	0	0	0	0	0	0	0	3	0
Bacillus_hackensackii	0	0	0	0	0	0	3	0	0
Chitinophaga_barathri	0	0	0	0	0	0	0	3	0
Streptococcus_salivarius	0	0	0	3	0	0	0	0	0
Acinetobacter_dispersus	0	0	0	0	0	0	3	0	0
Sandaracinus_amylolyticus	0	0	0	0	0	0	0	3	0
Sphingomonas_jaspsi	0	0	0	0	0	0	3	0	0
Chitinophaga_niabensis	0	0	0	0	0	0	3	0	0
Reyranella_massiliensis	0	0	0	0	3	0	0	0	0
Lysinibacillus_fusiformis	0	0	0	0	0	0	3	0	0
planctomycete_WY108	0	0	0	0	0	0	3	0	0
Chryseolinea_sp.	0	0	0	2	1	0	0	0	0
Streptomyces_cinnamonensis	0	0	0	0	0	3	0	0	0
Ramlibacter_tataouinensis	0	0	0	0	0	0	3	0	0
Flavobacterium_hibisci	0	0	0	0	0	0	3	0	0
Cellvibrio_mixtus	0	0	0	0	0	0	3	0	0
Asticcacaulis_sp.	0	0	0	2	0	0	0	0	0
Vitiosangium_sp.	0	0	0	1	1	0	0	0	0
Synechocystis_sp.	0	0	0	0	0	2	0	0	0
Brevundimonas_vesicularis	0	0	0	0	0	0	0	2	0
bacterium_OC29(2011)	0	0	0	0	0	0	2	0	0
Anaeromyxobacter_dehalogenans	0	0	0	0	0	0	2	0	0
Bacillus_bataviensis	0	0	0	2	0	0	0	0	0
Amycolatopsis_sp.	0	0	0	0	0	2	0	0	0
Beggiatoa_leptomitoformis	0	0	0	0	0	0	0	2	0
Cellulomonas_terrae	0	0	0	0	0	0	2	0	0
Caulobacter_profundus	0	0	0	0	0	2	0	0	0
Stenotrophobacter_terrae	0	0	0	0	0	0	0	2	0
Sorangiineae_bacterium	0	0	0	0	0	0	0	2	0
Sphingopyxis_terrae	0	0	0	0	0	0	2	0	0
Empedobacter_brevis	0	0	0	0	0	0	2	0	0
Silanimonas_mangrovi	0	0	0	0	0	0	2	0	0
Novosphingobium_arabidopsis	0	0	0	0	0	0	2	0	0
Synechococcus_sp.	0	0	0	2	0	0	0	0	0
Microbulbifer_okinawensis	0	0	0	2	0	0	0	0	0
Arthrobacter_ramosus	0	0	0	2	0	0	0	0	0
bacterium_Ellin6523	0	0	0	0	0	2	0	0	0
Massilia_arvi	0	0	0	2	0	0	0	0	0
Umezawaea_tangerina	0	0	0	0	0	0	2	0	0
Luteolibacter_sp.	0	0	0	0	2	0	0	0	0
Pseudomonas_monteilii	0	0	0	0	0	0	0	0	2
Bromus_tectorum	0	0	0	0	0	0	2	0	0
Coxiella_cheraxi	0	0	0	0	0	0	2	0	0
Massilia_niastensis	0	0	0	0	0	0	2	0	0
Cellulosimicrobium_sp.	0	0	0	0	0	0	2	0	0
Ferrovibrio_denitrificans	0	0	0	0	0	0	2	0	0
Sediminibacterium_sp.	0	0	0	2	0	0	0	0	0
Acinetobacter_bereziniae	0	0	0	0	0	0	0	2	0
Azoarcus_toluclasticus	0	0	0	0	0	0	0	2	0
Lysobacter_rhizophilus	0	0	0	0	0	0	2	0	0
Stenotrophobacter_namibiensis	0	0	0	0	0	0	2	0	0
Bdellovibrio_sp.	0	0	0	0	0	0	2	0	0
Legionella_clemsonensis	0	0	0	2	0	0	0	0	0
Pseudomonas_ficuserectae	0	2	0	0	0	0	0	0	0
Sphingopyxis_soli	0	0	0	0	0	0	0	2	0
Actinophytocola_algeriensis	0	0	0	0	0	0	2	0	0
Tetrasphaera_sp.	0	0	0	0	0	0	2	0	0
Porphyrobacter_tepidarius	0	0	0	0	0	0	2	0	0
Mesorhizobium_metallidurans	0	0	0	0	0	0	2	0	0
Brevibacillus_ginsengisoli	0	0	0	0	2	0	0	0	0
Chitinophaga_caseinilytica	0	0	0	0	0	0	0	0	2
Dyadobacter_fermentans	0	0	0	0	0	0	2	0	0
Chelatococcus_asaccharovorans	0	0	0	2	0	0	0	0	0
Pseudomonas_psychrophila	0	0	0	0	0	0	0	2	0
Paracoccus_alkenifer	0	0	0	0	0	0	2	0	0
Mesorhizobium_chacoense	0	0	0	0	0	0	2	0	0
Aquabacterium_limnoticum	0	0	0	0	0	2	0	0	0
Hymenobacter_sedentarius	0	0	0	0	0	0	2	0	0
Minicystis_rosea	0	0	0	0	0	0	2	0	0
Lysobacter_terricola	0	0	0	0	2	0	0	0	0
Pseudoxanthomonas_yeongjuensis	0	0	0	0	0	0	2	0	0
Phytohabitans_houttuyneae	0	0	0	0	0	0	0	2	0
Amycolatopsis_xylanica	0	0	0	0	0	0	2	0	0
Sphingomonas_kaistensis	0	0	0	0	0	0	2	0	0
Entomoplasmatales_bacterium	0	0	0	2	0	0	0	0	0
Cryptosporangium_minutisporangium	0	0	0	2	0	0	0	0	0
Mycoplana_sp.	0	0	0	0	0	0	2	0	0
Limnobacter_sp.	0	0	0	0	0	0	2	0	0
Ammoniibacillus_agariperforans	0	0	0	0	0	0	2	0	0
Geodermatophilus_sabuli	0	0	0	1	0	0	0	0	0
Actinoplanes_nipponensis	0	0	0	1	0	0	0	0	0
bacterium_ASP40	0	0	0	0	0	0	1	0	0
Terrimonas_lutea	0	0	0	0	0	0	0	1	0
Bacillus_fumarioli	0	0	0	0	1	0	0	0	0
Noviherbaspirillum_agri	0	0	0	0	0	0	1	0	0
phenanthrene-degrading_bacterium	0	0	0	0	1	0	0	0	0
Acidobacteriaceae_bacterium	0	0	0	0	0	0	0	1	0
Staphylococcus_sp.	0	0	0	0	0	0	0	0	1
Sphingomonas_mucosissima	0	0	0	0	0	0	0	1	0
PVC_group	0	0	0	0	0	0	1	0	0
Bacillus_sonorensis	0	0	0	0	0	0	0	1	0
Caulobacter_ginsengisoli	0	0	0	0	0	0	1	0	0
Pseudomonas_oryzihabitans	0	0	0	0	0	0	1	0	0
Arthrobacter_ginsengisoli	0	0	0	0	0	0	1	0	0
Acidovorax_radicis	0	0	0	0	0	0	0	1	0
Brevibacillus_formosus	0	0	0	1	0	0	0	0	0
bacterium_BI-13	0	0	0	0	0	0	1	0	0
Georgenia_sp.	0	0	0	0	0	0	1	0	0
Allorhizobium_vitis	0	0	0	0	0	0	1	0	0
Sphingomonas_melonis	0	0	0	0	0	0	1	0	0
Rurimicrobium_arvi	0	0	0	0	0	0	1	0	0
Nocardioides_mesophilus	0	0	0	0	0	0	1	0	0
Candidatus_Campbellbacteria	0	0	0	1	0	0	0	0	0
Micromonospora_terminaliae	0	0	0	1	0	0	0	0	0
Mesorhizobium_ciceri	0	0	0	0	0	0	1	0	0
Tectona_grandis	0	0	1	0	0	0	0	0	0
bacterium_Ellin314	0	0	0	1	0	0	0	0	0
Algoriphagus_terrigena	0	0	0	0	0	0	0	1	0
Sphingomonas_echinoides	0	0	0	0	0	0	1	0	0
Rhodopila_globiformis	0	0	0	1	0	0	0	0	0
Enterobacter_ludwigii	0	0	0	1	0	0	0	0	0
Azospira_oryzae	0	0	0	0	0	0	1	0	0
[Spirillum]_lunatum	0	0	0	0	0	0	1	0	0
Candidatus_Blastococcus	0	0	0	0	0	0	1	0	0
Pseudomonas_otitidis	0	0	0	0	0	0	0	1	0
Bradyrhizobium_vignae	0	0	0	1	0	0	0	0	0
