# Supplementary material for: Impact of intercropping grass on the soil rhizosphere microbial community and soil ecosystem function in a walnut orchard
Source: Front Microbiol. 2023 Mar 14;14:1137590. doi: 10.3389/fmicb.2023.1137590 (PMC10046309; doi:10.3389/fmicb.2023.1137590)
Supplement: Supplementary Table 2 — Relative abundances of the top-10 dominant strains at the phylum level. [file Table_2.XLS]

## Sheet: Sheet1
Table S2. The relative abundances of top 10 dominant strains at the phylum level.
Phylum	CT (%)	Lp (%)	Vv (%)
Acidobacteriota	26.79±2.350	30.83±3.015	41.75±3.015
Proteobacteria	21.13±1.370	20.05±1.129	20.4±1.129
Actinobacteriota	13.76±0.526	10.65±1.336	9.51±1.336
Chloroflexi	7.58±0.559	7.53±0.712	7.43±0.712
Gemmatimonadota	6.79±0.789	7.16±0.421	5.00±0.421
Planctomycetota	8.27±1.481	6.66±0.277	3.84±0.277
Patescibacteria	4.61±0.725	4.63±0.205	2.97±0.205
Verrucomicrobiota	4.77±0.529	4.26±0.486	2.65±0.486
Methylomirabilota	1.27±0.027	1.35±0.213	2.13±0.213
Bacteroidota	0.67±0.212	1.24±0.132	1.43±0.132
Others	4.37±0.588	5.64±0.666	2.9±0.666
