# Supplementary material for: Impact of intercropping grass on the soil rhizosphere microbial community and soil ecosystem function in a walnut orchard
Source: Front Microbiol. 2023 Mar 14;14:1137590. doi: 10.3389/fmicb.2023.1137590 (PMC10046309; doi:10.3389/fmicb.2023.1137590)
Supplement: Supplementary Table 3 — Topological properties of the co-occurrence networks. [file Table_3.XLS]

## Sheet: Sheet1
Table S3. Topological properties of the co-occurrence networks
Group	Average degree (AD)	Network diameter (ND)	Average path length (APL)	Clustering coefficient (CC)	Modularity (MD)	Nodes	Edges
							Positive	Negative
CT	8.103	8	2.667	0.836	0.6	58	184	51
Lp	6	4	1.708	0.822	0.589	65	145	50
Vv	9.966	11	2.832	0.766	0.448	59	173	121
