# Supplementary material for: Impact of intercropping grass on the soil rhizosphere microbial community and soil ecosystem function in a walnut orchard
Source: Front Microbiol. 2023 Mar 14;14:1137590. doi: 10.3389/fmicb.2023.1137590 (PMC10046309; doi:10.3389/fmicb.2023.1137590)
Supplement: Supplementary Table 4 — Relative abundance of KEGG functional pathways. [file Table_4.XLS]

## Sheet: Sheet1
Table S4. Relative abundance of KEGG functional pathways.
KEGG functional pathways	CT1	CT2	CT3	Lp1	Lp2	Lp3	Vv1	Vv2	Vv3
Amino acid metabolism	12.118	12.217	12.876	12.532	15.848	14.637	19.581	17.729	19.447
Carbohydrate metabolism	11.054	11.738	9.138	12.802	9.214	10.832	18.877	16.011	18.433
Energy metabolism	9.729	9.901	10.347	11.996	12.049	5.045	11.647	13.187	12.485
Translation	12.175	12.23	8.347	9.852	11.401	11.198	6.487	6.687	4.618
Metabolism of cofactors and vitamins	9.398	10.048	7.079	9.276	9.922	7.418	7.046	8.348	6.232
Signal transduction	6.661	7.014	8.527	8.654	8.871	10.92	3.771	4.112	3.145
Folding, sorting and degradation	4.579	4.479	5.451	4.493	5.711	5.275	4.46	6.385	6.003
Replication and repair	5.485	4.028	7.391	5.344	4.959	3.684	3.54	3.552	3.225
Lipid metabolism	5.339	5.422	8.141	4.046	4.387	4.717	2.994	3.335	2.695
Xenobiotics biodegradation and metabolism	5.291	5.24	5.166	2.935	2.08	11.201	2.879	2.821	2.501
Nucleotide metabolism	4.15	4.139	4.565	2.947	2.537	1.404	5.748	5.153	5.229
Biosynthesis of other secondary metabolites	3.467	3.144	3.343	2.692	3.042	3.26	2.145	2.978	2.48
Cellular community - prokaryotes	1.807	1.458	2.181	3.105	1.918	1.415	2.929	2.97	5.18
Metabolism of terpenoids and polyketides	2.636	2.411	1.031	3.015	1.86	4.152	1.308	1.308	0.908
Metabolism of other amino acids	1.232	1.088	1.971	1.065	1.645	1.869	1.177	0.954	1.573
Membrane transport	1.969	2.23	0.219	0	0	0	2.08	1.457	2.606
Transcription	1.122	1.361	1.977	1.13	0.843	2.277	0.705	0.268	0.33
Cell growth and death	0.436	0.37	0.945	2.455	2.126	0.558	0.908	0.901	0.855
Cell motility	0.187	0.215	1.244	1.505	0.906	0.034	0.304	0.183	0.265
Glycan biosynthesis and metabolism	0.46	0.55	0	0.043	0.279	0.075	0.475	0.698	0.766
Transport and catabolism	0.144	0.169	0.061	0.113	0.402	0.029	0.508	0.621	0.801
Environmental adaptation	0.561	0.548	0	0	0	0	0.431	0.342	0.223
