# Supplementary material for: Impact of intercropping grass on the soil rhizosphere microbial community and soil ecosystem function in a walnut orchard
Source: Front Microbiol. 2023 Mar 14;14:1137590. doi: 10.3389/fmicb.2023.1137590 (PMC10046309; doi:10.3389/fmicb.2023.1137590)
Supplement: Supplementary Table 5 — Redundancy analysis (RDA) of soil physicochemical properties. [file Table_5.XLS]

## Sheet: envfit.rda
	RDA1	RDA2	r2	Pr(>r)
pH	-0.89752	-0.44098	0.8214	0.014	*
SOM	0.94563	-0.32525	0.8026	0.011	*
TN	0.9265	-0.3763	0.9524	0.003	**
TP	-0.1626	-0.98669	0.3316	0.305
TK	-0.82225	-0.56913	0.5837	0.097	.
AN	0.83602	-0.5487	0.0112	0.974
AP	0.97926	-0.2026	0.7993	0.011	*
AK	0.99923	-0.03916	0.9192	0.001	***
S-UE	0.96944	-0.24532	0.883	0.004	**
S-SC	0.92072	-0.39023	0.8376	0.003	**
S-NP	0.9984	0.05658	0.7705	0.018	*
SDHA	0.96823	-0.25007	0.9134	0.001	***
S-NR	-0.81191	-0.58379	0.7987	0.009	**
---
Signif. codes: 0 ‘***’ 0.001 ‘**’ 0.01 ‘*’ 0.05 ‘.’ 0.1 ‘ ’ 1
Permutation: free
Number of permutations: 999
