# Supplementary material for: Impact of intercropping grass on the soil rhizosphere microbial community and soil ecosystem function in a walnut orchard
Source: Front Microbiol. 2023 Mar 14;14:1137590. doi: 10.3389/fmicb.2023.1137590 (PMC10046309; doi:10.3389/fmicb.2023.1137590)
Supplement: Supplementary Table 6 — LDA effect size (LEfSe) analysis of all bacteria at the genus level. [file Table_6.XLSX]

## Sheet: lefse_result_genus_LDA2
Column1	Column2	Column3	Column4	Column5
d__Archaea.p__Thaumarchaeota.c__Nitrososphaeria.o__Nitrososphaerales.f__Nitrososphaeraceae.g__Nitrososphaera	2.85707	D	2.4923	0.0273237
d__Bacteria.p__Actinobacteria.c__Actinobacteria.o__Micrococcales.f__Cellulomonadaceae.g__Cellulomonas	2.73239	D	2.38206	0.0273237
d__Bacteria.p__Actinobacteria.c__Actinobacteria.o__Micromonosporales.f__Micromonosporaceae.g__Phytohabitans	2.37878	D	2.03838	0.0389902
d__Bacteria.p__Actinobacteria.c__Actinobacteria.o__Pseudonocardiales.f__Pseudonocardiaceae.g__Pseudonocardia	2.83402	D	2.44026	0.0389902
d__Bacteria.p__Actinobacteria.c__Actinobacteria.o__Streptosporangiales.f__Streptosporangiaceae.g__Streptosporangium	2.41827	D	2.13171	0.0265095
d__Bacteria.p__Bacteroidetes.c__Flavobacteriia.o__Flavobacteriales.f__Flavobacteriaceae.g__Flavobacterium	3.30421	D	3.04054	0.0389902
d__Bacteria.p__Bacteroidetes.c__Sphingobacteriia.o__Sphingobacteriales.f__Sphingobacteriaceae.g__Mucilaginibacter	2.31963	D	2.02778	0.0459381
d__Bacteria.p__Firmicutes.c__Bacilli.o__Lactobacillales.f__Lactobacillaceae.g__Ligilactobacillus	3.24348	S	2.90652	0.0221091
d__Bacteria.p__Firmicutes.c__Bacilli.o__Lactobacillales.f__Leuconostocaceae.g__Weissella	3.10022	S	2.81736	0.0339856
d__Bacteria.p__Firmicutes.c__Bacilli.o__Lactobacillales.f__Streptococcaceae.g__Streptococcus	3.57918	S	3.26099	0.0496478
d__Bacteria.p__Firmicutes.c__Clostridia.o__Clostridiales.f__Lachnospiraceae.g__Anaerotignum	2.44606	S	2.09207	0.0389902
d__Bacteria.p__Firmicutes.c__Clostridia.o__Clostridiales.f__Lachnospiraceae.g__Roseburia	4.11829	S	3.80334	0.0347353
d__Bacteria.p__Firmicutes.c__Clostridia.o__Clostridiales.f__Ruminococcaceae.g__Faecalibacterium	5.48543	L	5.03313	0.0273237
d__Bacteria.p__Firmicutes.c__Negativicutes.o__Selenomonadales.f__Selenomonadaceae.g__Megamonas	5.02266	L	4.56487	0.0273237
d__Bacteria.p__Planctomycetes.c__Planctomycetia.o__Pirellulales.f__Lacipirellulaceae.g__Lacipirellula	2.6299	D	2.30468	0.0389902
d__Bacteria.p__Proteobacteria.c__Alphaproteobacteria.o__Rhizobiales.f__Bradyrhizobiaceae.g__Rhodopseudomonas	3.31134	D	2.98305	0.0273237
d__Bacteria.p__Proteobacteria.c__Alphaproteobacteria.o__Rhizobiales.f__Hyphomicrobiaceae.g__Hyphomicrobium	2.59877	D	2.28357	0.0389902
d__Bacteria.p__Proteobacteria.c__Alphaproteobacteria.o__Rhizobiales.f__Rhizobiaceae.g__Agrobacterium	3.72092	D	3.42663	0.0273237
d__Bacteria.p__Proteobacteria.c__Alphaproteobacteria.o__Rhizobiales.f__Rhizobiaceae.g__Neorhizobium	2.35052	D	2.01675	0.0389902
d__Bacteria.p__Proteobacteria.c__Alphaproteobacteria.o__Rhodobacterales.f__Rhodobacteraceae.g__Paracoccus	2.86054	D	2.48079	0.0273237
d__Bacteria.p__Proteobacteria.c__Alphaproteobacteria.o__Rhodobacterales.f__Rhodobacteraceae.g__Rhodobacter	2.76276	D	2.40344	0.0389902
d__Bacteria.p__Proteobacteria.c__Alphaproteobacteria.o__Sphingomonadales.f__Erythrobacteraceae.g__Porphyrobacter	2.40477	D	2.07979	0.0389902
d__Bacteria.p__Proteobacteria.c__Alphaproteobacteria.o__Sphingomonadales.f__Sphingomonadaceae.g__Sphingosinithalassobacter	2.4375	D	2.15014	0.0273237
d__Bacteria.p__Proteobacteria.c__Betaproteobacteria.o__Burkholderiales.f__Burkholderiaceae.g__Burkholderia	3.94451	D	3.61646	0.0389902
d__Bacteria.p__Proteobacteria.c__Betaproteobacteria.o__Burkholderiales.f__Burkholderiaceae.g__Paraburkholderia	4.00924	D	3.67665	0.0273237
d__Bacteria.p__Proteobacteria.c__Betaproteobacteria.o__Burkholderiales.f__Burkholderiaceae.g__Ralstonia	3.12472	D	2.75665	0.0273237
d__Bacteria.p__Proteobacteria.c__Betaproteobacteria.o__Burkholderiales.f__Oxalobacteraceae.g__Herbaspirillum	2.80337	D	2.44362	0.0389902
d__Bacteria.p__Proteobacteria.c__Betaproteobacteria.o__Burkholderiales.f__norank.g__Methylibium	2.62826	D	2.20765	0.0273237
d__Bacteria.p__Proteobacteria.c__Deltaproteobacteria.o__Desulfobacterales.f__Desulfobulbaceae.g__Desulfobulbus	2.91968	D	2.59607	0.0379415
d__Bacteria.p__Proteobacteria.c__Deltaproteobacteria.o__Myxococcales.f__Archangiaceae.g__Archangium	2.55565	D	2.12832	0.0273237
d__Bacteria.p__Proteobacteria.c__Deltaproteobacteria.o__Myxococcales.f__Labilitrichaceae.g__Labilithrix	2.62032	D	2.22847	0.0273237
d__Bacteria.p__Proteobacteria.c__Gammaproteobacteria.o__Aeromonadales.f__Aeromonadaceae.g__Aeromonas	2.76396	D	2.38816	0.0389902
d__Bacteria.p__Proteobacteria.c__Gammaproteobacteria.o__Enterobacterales.f__Enterobacteriaceae.g__Enterobacter	2.98863	D	2.73687	0.0389902
d__Bacteria.p__Proteobacteria.c__Gammaproteobacteria.o__Enterobacterales.f__Enterobacteriaceae.g__Escherichia	3.56402	S	3.17853	0.0273237
d__Bacteria.p__Proteobacteria.c__Gammaproteobacteria.o__Enterobacterales.f__Enterobacteriaceae.g__Shigella	2.98374	S	2.71319	0.0221091
d__Bacteria.p__Proteobacteria.c__Gammaproteobacteria.o__Nevskiales.f__Sinobacteraceae.g__Solimonas	2.42617	D	2.06988	0.0389902
d__Bacteria.p__Proteobacteria.c__Gammaproteobacteria.o__Pseudomonadales.f__Pseudomonadaceae.g__Pseudomonas	5.26376	D	4.95193	0.0273237
d__Bacteria.p__Proteobacteria.c__Gammaproteobacteria.o__Xanthomonadales.f__Xanthomonadaceae.g__Luteimonas	2.71071	D	2.3028	0.0389902
d__Bacteria.p__Verrucomicrobia.c__Verrucomicrobiae.o__Verrucomicrobiales.f__Verrucomicrobiaceae.g__Verrucomicrobium	2.40202	D	2.06778	0.0389902
