# Supplementary material for: Impact of intercropping grass on the soil rhizosphere microbial community and soil ecosystem function in a walnut orchard
Source: Front Microbiol. 2023 Mar 14;14:1137590. doi: 10.3389/fmicb.2023.1137590 (PMC10046309; doi:10.3389/fmicb.2023.1137590)
Supplement: Supplementary Table 7 — Spearman's correlation analysis between environmental factors and the dominant genera of the bacterial communities in different soils. [file Table_7.XLSX]

## Sheet: Table S7
Table S7. The Spearman’s correlation analysis.
Var1	Var2	cor	pvalue
Faecalibacterium	pH	0.59666	0.0898701
Megamonas	pH	0.487412	0.183225
Pseudomonas	pH	-0.521027	0.150335
Paraburkholderia	pH	-0.495816	0.174652
Burkholderia	pH	-0.605063	0.0842828
Agrobacterium	pH	-0.537834	0.135289
Rhodopseudomonas	pH	-0.588256	0.0956791
Flavobacterium	pH	-0.428587	0.249738
Ralstonia	pH	0.260513	0.498392
Ligilactobacillus	pH	-0.479282	0.191741
Enterobacter	pH	-0.453798	0.219846
Shigella	pH	-0.599102	0.0882235
Desulfobulbus	pH	0.168778	0.664226
Roseburia	pH	-0.690431	0.0395104
Escherichia	pH	-0.840366	0.00456119
Streptococcus	pH	-0.493675	0.176813
Weissella	pH	-0.333539	0.380402
Faecalibacterium	SOM	-0.8	0.00962793
Megamonas	SOM	-0.683333	0.0424423
Pseudomonas	SOM	0.716667	0.029818
Paraburkholderia	SOM	0.7	0.0357696
Burkholderia	SOM	0.8	0.00962793
Agrobacterium	SOM	0.733333	0.0245542
Rhodopseudomonas	SOM	0.75	0.0199421
Flavobacterium	SOM	0.666667	0.0498672
Ralstonia	SOM	0.15	0.700094
Ligilactobacillus	SOM	0.118818	0.760776
Enterobacter	SOM	0.65	0.0580731
Shigella	SOM	0.237635	0.5381
Desulfobulbus	SOM	0.259416	0.500268
Roseburia	SOM	0.346891	0.360402
Escherichia	SOM	0.65	0.0580731
Streptococcus	SOM	0.0753145	0.847294
Weissella	SOM	-0.0522233	0.893853
Faecalibacterium	TN	-0.883333	0.0015905
Megamonas	TN	-0.816667	0.00722479
Pseudomonas	TN	0.85	0.00370478
Paraburkholderia	TN	0.783333	0.0125199
Burkholderia	TN	0.666667	0.0498672
Agrobacterium	TN	0.866667	0.0024954
Rhodopseudomonas	TN	0.816667	0.00722479
Flavobacterium	TN	0.683333	0.0424423
Ralstonia	TN	0.233333	0.545699
Ligilactobacillus	TN	0.118818	0.760776
Enterobacter	TN	0.65	0.0580731
Shigella	TN	0.237635	0.5381
Desulfobulbus	TN	0.24268	0.529241
Roseburia	TN	0.182574	0.63824
Escherichia	TN	0.683333	0.0424423
Streptococcus	TN	-0.0502096	0.897928
Weissella	TN	-0.0522233	0.893853
Faecalibacterium	TP	0.0953105	0.807299
Megamonas	TP	-0.121304	0.755891
Pseudomonas	TP	0.0346583	0.929465
Paraburkholderia	TP	0.0693167	0.859353
Burkholderia	TP	0.103975	0.790083
Agrobacterium	TP	-0.0346583	0.929465
Rhodopseudomonas	TP	0.0346583	0.929465
Flavobacterium	TP	0.00866459	0.98235
Ralstonia	TP	0.277267	0.470103
Ligilactobacillus	TP	-0.195606	0.614002
Enterobacter	TP	0.11264	0.772945
Shigella	TP	-0.360327	0.340802
Desulfobulbus	TP	0.313233	0.411784
Roseburia	TP	-0.151865	0.696507
Escherichia	TP	-0.493881	0.176605
Streptococcus	TP	-0.369789	0.327321
Weissella	TP	-0.402719	0.282535
Faecalibacterium	TK	0.635989	0.0655948
Megamonas	TK	0.644357	0.061033
Pseudomonas	TK	-0.577411	0.103507
Paraburkholderia	TK	-0.619252	0.0753465
Burkholderia	TK	-0.502096	0.168397
Agrobacterium	TK	-0.594147	0.0915834
Rhodopseudomonas	TK	-0.610884	0.0805418
Flavobacterium	TK	-0.627621	0.070365
Ralstonia	TK	0.108788	0.780554
Ligilactobacillus	TK	-0.601551	0.0865912
Enterobacter	TK	-0.619252	0.0753465
Shigella	TK	-0.561779	0.115453
Desulfobulbus	TK	0.0588235	0.880511
Roseburia	TK	-0.614188	0.0784649
Escherichia	TK	-0.644357	0.061033
Streptococcus	TK	-0.256303	0.505609
Weissella	TK	-0.336505	0.375915
Faecalibacterium	AN	-0.0425628	0.913423
Megamonas	AN	0.0510754	0.896176
Pseudomonas	AN	0.0510754	0.896176
Paraburkholderia	AN	-0.059588	0.878967
Burkholderia	AN	-0.0851257	0.827627
Agrobacterium	AN	0.119176	0.760072
Rhodopseudomonas	AN	0.195789	0.613664
Flavobacterium	AN	-0.0851257	0.827627
Ralstonia	AN	0.0851257	0.827627
Ligilactobacillus	AN	-0.187117	0.629756
Enterobacter	AN	0.059588	0.878967
Shigella	AN	-0.0859727	0.825933
Desulfobulbus	AN	-0.32056	0.400328
Roseburia	AN	-0.0466252	0.905188
Escherichia	AN	0.0681005	0.861802
Streptococcus	AN	0.273544	0.476329
Weissella	AN	0.0133366	0.972835
Faecalibacterium	AP	-0.883333	0.0015905
Megamonas	AP	-0.833333	0.00526569
Pseudomonas	AP	0.766667	0.015944
Paraburkholderia	AP	0.733333	0.0245542
Burkholderia	AP	0.783333	0.0125199
Agrobacterium	AP	0.75	0.0199421
Rhodopseudomonas	AP	0.7	0.0357696
Flavobacterium	AP	0.683333	0.0424423
Ralstonia	AP	0.35	0.35582
Ligilactobacillus	AP	-0.0792118	0.839472
Enterobacter	AP	0.6	0.0876228
Shigella	AP	0.0792118	0.839472
Desulfobulbus	AP	0.569043	0.109804
Roseburia	AP	-0.0182574	0.962817
Escherichia	AP	0.4	0.286105
Streptococcus	AP	-0.326363	0.39136
Weissella	AP	-0.217597	0.573835
Faecalibacterium	AK	-0.711967	0.0314253
Megamonas	AK	-0.728918	0.0258836
Pseudomonas	AK	0.695015	0.0376883
Paraburkholderia	AK	0.678064	0.0447072
Burkholderia	AK	0.508548	0.162109
Agrobacterium	AK	0.779773	0.0132052
Rhodopseudomonas	AK	0.796725	0.0101563
Flavobacterium	AK	0.762821	0.016814
Ralstonia	AK	0.576354	0.10429
Ligilactobacillus	AK	-0.14099	0.717492
Enterobacter	AK	0.830628	0.00555542
Shigella	AK	-0.221556	0.566707
Desulfobulbus	AK	0.340453	0.369981
Roseburia	AK	0.0742781	0.849376
Escherichia	AK	0.32208	0.39797
Streptococcus	AK	-0.119159	0.760106
Weissella	AK	-0.300991	0.431252
Faecalibacterium	S-UE	-0.866667	0.0024954
Megamonas	S-UE	-0.933333	0.0002359
Pseudomonas	S-UE	0.866667	0.0024954
Paraburkholderia	S-UE	0.883333	0.0015905
Burkholderia	S-UE	0.816667	0.00722479
Agrobacterium	S-UE	0.883333	0.0015905
Rhodopseudomonas	S-UE	0.916667	0.000506619
Flavobacterium	S-UE	0.883333	0.0015905
Ralstonia	S-UE	0.483333	0.18747
Ligilactobacillus	S-UE	0.0396059	0.919421
Enterobacter	S-UE	0.933333	0.0002359
Shigella	S-UE	-0.0396059	0.919421
Desulfobulbus	S-UE	0.48536	0.185354
Roseburia	S-UE	0.255604	0.506811
Escherichia	S-UE	0.4	0.286105
Streptococcus	S-UE	-0.19247	0.619806
Weissella	S-UE	-0.304636	0.425413
Faecalibacterium	S-SC	-0.483333	0.18747
Megamonas	S-SC	-0.566667	0.111633
Pseudomonas	S-SC	0.6	0.0876228
Paraburkholderia	S-SC	0.633333	0.0670858
Burkholderia	S-SC	0.633333	0.0670858
Agrobacterium	S-SC	0.566667	0.111633
Rhodopseudomonas	S-SC	0.616667	0.0769288
Flavobacterium	S-SC	0.5	0.170471
Ralstonia	S-SC	-0.116667	0.765008
Ligilactobacillus	S-SC	0.504975	0.165574
Enterobacter	S-SC	0.566667	0.111633
Shigella	S-SC	0.386158	0.304641
Desulfobulbus	S-SC	0.0251048	0.948884
Roseburia	S-SC	0.730297	0.0254636
Escherichia	S-SC	0.683333	0.0424423
Streptococcus	S-SC	0.267785	0.48603
Weissella	S-SC	0.0522233	0.893853
Faecalibacterium	S-NP	-0.916667	0.000506619
Megamonas	S-NP	-0.933333	0.0002359
Pseudomonas	S-NP	0.866667	0.0024954
Paraburkholderia	S-NP	0.833333	0.00526569
Burkholderia	S-NP	0.783333	0.0125199
Agrobacterium	S-NP	0.883333	0.0015905
Rhodopseudomonas	S-NP	0.866667	0.0024954
Flavobacterium	S-NP	0.8	0.00962793
Ralstonia	S-NP	0.433333	0.243952
Ligilactobacillus	S-NP	-0.019803	0.959671
Enterobacter	S-NP	0.8	0.00962793
Shigella	S-NP	0.019803	0.959671
Desulfobulbus	S-NP	0.493728	0.17676
Roseburia	S-NP	0.146059	0.707689
Escherichia	S-NP	0.5	0.170471
Streptococcus	S-NP	-0.200839	0.604359
Weissella	S-NP	-0.252413	0.512314
Faecalibacterium	SDHA	-0.666667	0.0498672
Megamonas	SDHA	-0.616667	0.0769288
Pseudomonas	SDHA	0.65	0.0580731
Paraburkholderia	SDHA	0.7	0.0357696
Burkholderia	SDHA	0.733333	0.0245542
Agrobacterium	SDHA	0.666667	0.0498672
Rhodopseudomonas	SDHA	0.75	0.0199421
Flavobacterium	SDHA	0.7	0.0357696
Ralstonia	SDHA	0.05	0.898353
Ligilactobacillus	SDHA	0.376256	0.318262
Enterobacter	SDHA	0.75	0.0199421
Shigella	SDHA	0.33665	0.375695
Desulfobulbus	SDHA	0.0585779	0.881007
Roseburia	SDHA	0.602495	0.0859672
Escherichia	SDHA	0.583333	0.0991858
Streptococcus	SDHA	0.225943	0.558846
Weissella	SDHA	0.0696311	0.858721
Faecalibacterium	S-NR	0.577411	0.103507
Megamonas	S-NR	0.468623	0.203236
Pseudomonas	S-NR	-0.502096	0.168397
Paraburkholderia	S-NR	-0.476992	0.194179
Burkholderia	S-NR	-0.426782	0.251957
Agrobacterium	S-NR	-0.518833	0.152367
Rhodopseudomonas	S-NR	-0.476992	0.194179
Flavobacterium	S-NR	-0.401677	0.2839
Ralstonia	S-NR	0.351468	0.353666
Ligilactobacillus	S-NR	-0.611494	0.0801559
Enterobacter	S-NR	-0.334731	0.378595
Shigella	S-NR	-0.73081	0.0253084
Desulfobulbus	S-NR	0.218487	0.572229
Roseburia	S-NR	-0.632522	0.0675456
Escherichia	S-NR	-0.945615	0.000117091
Streptococcus	S-NR	-0.44958	0.224703
Weissella	S-NR	-0.476351	0.194865
